# Supplementary material for: Exploring the Potential of Emerging Technologies to Meet the Care and Support Needs of Older People: A Delphi Survey
Source: Geriatrics (Basel). 2021 Feb 13;6(1):19. doi: 10.3390/geriatrics6010019 (PMC8006038; doi:10.3390/geriatrics6010019)
Supplement: Supplementary file 1 [file geriatrics-06-00019-s001.zip]

Archive with 5 entries (4 files):
- S/
- S/Supplemental Material 1.pdf
- S/Supplemental Material 2.pdf
- S/Supplemental Material 3.pdf
- S/Supplemental Material 4.pdf
